# Supplementary material for: EV-Finder: Direct Detection of Extracellular Vesicle-Associated Proteins by Proximity Extension Assay for Multi-Cancer Screening
Source: Int J Mol Sci. 2026 May 28;27(11):4904. doi: 10.3390/ijms27114904 (PMC13256567; doi:10.3390/ijms27114904)
Supplement: Supplementary file 1 [file ijms-27-04904-s001.zip]

Archive with 1 entries (1 files):
- ijms-4302072-supplementary.pdf
